# Supplementary material for: Differences in Game Meat Consumer Behaviour in a Game Meat-Producing Region: The Case of Andalusia
Source: Foods. 2025 Nov 24;14(23):4021. doi: 10.3390/foods14234021 (PMC12692111; doi:10.3390/foods14234021)
Supplement: Supplementary file 1 [file foods-14-04021-s001.zip]

Archive with 1 entries (1 files):
- foods-3951557-supplementary.pdf
